# Supplementary material for: Magnetoliposomes Based on Shape Anisotropic Calcium/Magnesium Ferrite Nanoparticles as Nanocarriers for Doxorubicin
Source: Pharmaceutics. 2021 Aug 12;13(8):1248. doi: 10.3390/pharmaceutics13081248 (PMC8401618; doi:10.3390/pharmaceutics13081248)
Supplement: Supplementary file 1 [file pharmaceutics-13-01248-s001.zip]

Archive with 1 entries (1 files):
- pharmaceutics-1314104-supplementary.pdf
